# Supplementary material for: Estimated incubation period distributions of mpox using cases from two international European festivals and outbreaks in a club in Berlin, May to June 2022
Source: Euro Surveill. 2023 Jul 6;28(27):2200806. doi: 10.2807/1560-7917.ES.2023.28.27.2200806 (PMC10370040; doi:10.2807/1560-7917.ES.2023.28.27.2200806)
Supplement: Supplement Data [file 22-00806_BARTEL_Supplement_Data.csv]

group	D_onset	Exp_ll	Exp_ul	First_Symptom
Intial cases	2022-05-15	2022-05-12	2022-05-14	NA
Intial cases	2022-05-15	2022-05-12	2022-05-16	prodromal
Intial cases	2022-05-10	2022-05-06	2022-05-07	skin lesion
Intial cases	2022-05-11	2022-05-07	2022-05-12	NA
Intial cases	2022-05-17	2022-05-13	2022-05-15	prodromal
Intial cases	2022-05-17	2022-05-13	2022-05-15	NA
Intial cases	2022-05-15	2022-05-11	2022-05-15	NA
Intial cases	2022-05-18	2022-05-14	2022-05-15	NA
Intial cases	2022-05-20	2022-05-15	2022-05-15	prodromal
Intial cases	2022-05-19	2022-05-14	2022-05-14	NA
Intial cases	2022-05-10	2022-05-04	2022-05-09	prodromal
Intial cases	2022-05-12	2022-05-06	2022-05-06	skin lesion
Intial cases	2022-05-20	2022-05-14	2022-05-14	skin lesion
Intial cases	2022-05-18	2022-05-11	2022-05-15	prodromal
Intial cases	2022-05-19	2022-05-12	2022-05-16	skin lesion
Intial cases	2022-05-18	2022-05-11	2022-05-15	skin lesion
Intial cases	2022-05-21	2022-05-14	2022-05-14	skin lesion
Intial cases	2022-05-20	2022-05-13	2022-05-16	skin lesion
Intial cases	2022-05-15	2022-05-07	2022-05-07	NA
Intial cases	2022-05-15	2022-05-07	2022-05-07	prodromal/skin lesion
Intial cases	2022-05-13	2022-05-05	2022-05-08	prodromal
Intial cases	2022-05-18	2022-05-09	2022-05-09	prodromal
Intial cases	2022-05-16	2022-05-07	2022-05-07	prodromal/skin lesion
Intial cases	2022-05-23	2022-05-14	2022-05-14	prodromal
Intial cases	2022-05-23	2022-05-14	2022-05-14	NA
Intial cases	2022-05-16	2022-05-06	2022-05-07	skin lesion
Intial cases	2022-05-15	2022-05-05	2022-05-08	prodromal
Intial cases	2022-05-25	2022-05-15	2022-05-15	NA
Intial cases	2022-05-14	2022-05-04	2022-05-08	NA
Intial cases	2022-05-15	2022-05-04	2022-05-09	prodromal
Intial cases	2022-05-25	2022-05-14	2022-05-14	NA
Intial cases	2022-05-25	2022-05-14	2022-05-18	prodromal
Intial cases	2022-05-25	2022-05-14	2022-05-15	NA
Intial cases	2022-05-16	2022-05-04	2022-05-09	prodromal
Intial cases	2022-05-26	2022-05-14	2022-05-14	prodromal/skin lesion
Intial cases	2022-05-26	2022-05-14	2022-05-15	skin lesion
Intial cases	2022-05-26	2022-05-14	2022-05-14	NA
Intial cases	2022-05-25	2022-05-13	2022-05-16	NA
Intial cases	2022-05-17	2022-05-04	2022-05-09	NA
Intial cases	2022-05-25	2022-05-12	2022-05-17	skin lesion
Intial cases	2022-05-24	2022-05-11	2022-05-16	skin lesion
Intial cases	2022-05-18	2022-05-05	2022-05-08	skin lesion
Intial cases	2022-05-21	2022-05-08	2022-05-13	skin lesion
Intial cases	2022-05-27	2022-05-14	2022-05-14	NA
Intial cases	2022-05-24	2022-05-10	2022-05-15	prodromal
Intial cases	2022-05-28	2022-05-14	2022-05-14	NA
Intial cases	2022-05-21	2022-05-06	2022-05-08	skin lesion
Intial cases	2022-05-19	2022-05-04	2022-05-07	skin lesion
Intial cases	2022-05-29	2022-05-14	2022-05-17	skin lesion
Intial cases	2022-05-26	2022-05-11	2022-05-11	prodromal
Intial cases	2022-05-30	2022-05-14	2022-05-15	NA
Intial cases	2022-05-31	2022-05-14	2022-05-15	NA
Intial cases	2022-06-02	2022-05-15	2022-05-15	skin lesion
Intial cases	2022-05-23	2022-05-04	2022-05-09	prodromal
Intial cases	2022-06-02	2022-05-14	2022-05-15	NA
Intial cases	2022-05-26	2022-05-07	2022-05-07	prodromal
Intial cases	2022-05-23	2022-05-04	2022-05-08	NA
Intial cases	2022-05-23	2022-05-04	2022-05-09	skin lesion
Intial cases	2022-05-24	2022-05-04	2022-05-09	prodromal
Intial cases	2022-05-24	2022-05-04	2022-05-09	skin lesion
Intial cases	2022-05-31	2022-05-11	2022-05-16	prodromal/skin lesion
Intial cases	2022-05-31	2022-05-11	2022-05-16	prodromal/skin lesion
Intial cases	2022-05-25	2022-05-05	2022-05-09	skin lesion
Intial cases	2022-06-03	2022-05-14	2022-05-15	NA
Intial cases	2022-06-04	2022-05-14	2022-05-15	NA
Intial cases	2022-05-30	2022-05-07	2022-05-12	prodromal
Intial cases	2022-05-29	2022-05-06	2022-05-08	prodromal
Intial cases	2022-06-04	2022-05-11	2022-05-15	prodromal/skin lesion
Intial cases	2022-05-30	2022-05-05	2022-05-09	prodromal
Intial cases	2022-06-07	2022-05-12	2022-05-16	skin lesion
Intial cases	2022-06-08	2022-05-04	2022-05-09	prodromal
Additional cases Berlin	2022-06-04	2022-06-03	2022-06-03	NA
Additional cases Berlin	2022-06-06	2022-06-04	2022-06-06	NA
Additional cases Berlin	2022-06-07	2022-06-05	2022-06-05	NA
Additional cases Berlin	2022-06-05	2022-06-02	2022-06-02	NA
Additional cases Berlin	2022-06-06	2022-06-03	2022-06-04	skin lesion
Additional cases Berlin	2022-06-14	2022-06-11	2022-06-11	NA
Additional cases Berlin	2022-05-24	2022-05-20	2022-05-20	skin lesion
Additional cases Berlin	2022-06-07	2022-06-03	2022-06-03	NA
Additional cases Berlin	2022-05-30	2022-05-26	2022-05-26	NA
Additional cases Berlin	2022-05-30	2022-05-26	2022-05-26	prodromal
Additional cases Berlin	2022-06-06	2022-06-02	2022-06-02	prodromal
Additional cases Berlin	2022-06-14	2022-06-10	2022-06-10	NA
Additional cases Berlin	2022-06-07	2022-06-03	2022-06-03	skin lesion
Additional cases Berlin	2022-06-02	2022-05-28	2022-05-28	NA
Additional cases Berlin	2022-06-01	2022-05-27	2022-05-27	skin lesion
Additional cases Berlin	2022-06-08	2022-06-03	2022-06-03	skin lesion
Additional cases Berlin	2022-06-16	2022-06-11	2022-06-11	NA
Additional cases Berlin	2022-05-25	2022-05-19	2022-05-19	NA
Additional cases Berlin	2022-06-08	2022-06-02	2022-06-06	NA
Additional cases Berlin	2022-06-09	2022-06-03	2022-06-04	NA
Additional cases Berlin	2022-06-15	2022-06-09	2022-06-09	NA
Additional cases Berlin	2022-06-17	2022-06-11	2022-06-11	prodromal
Additional cases Berlin	2022-06-18	2022-06-11	2022-06-11	skin lesion
Additional cases Berlin	2022-06-03	2022-05-27	2022-05-28	NA
Additional cases Berlin	2022-06-10	2022-06-03	2022-06-08	NA
Additional cases Berlin	2022-06-04	2022-05-28	2022-05-29	NA
Additional cases Berlin	2022-06-10	2022-06-03	2022-06-03	NA
Additional cases Berlin	2022-06-12	2022-06-05	2022-06-05	NA
Additional cases Berlin	2022-06-05	2022-05-29	2022-05-29	prodromal
Additional cases Berlin	2022-06-12	2022-06-05	2022-06-05	NA
Additional cases Berlin	2022-06-13	2022-06-05	2022-06-05	NA
Additional cases Berlin	2022-06-17	2022-06-09	2022-06-09	prodromal
Additional cases Berlin	2022-05-30	2022-05-21	2022-05-22	prodromal
Additional cases Berlin	2022-06-04	2022-05-26	2022-05-26	skin lesion
Additional cases Berlin	2022-06-05	2022-05-26	2022-05-26	NA
Additional cases Berlin	2022-06-04	2022-05-25	2022-05-25	NA
Additional cases Berlin	2022-06-13	2022-06-03	2022-06-03	NA
Additional cases Berlin	2022-06-13	2022-06-03	2022-06-03	skin lesion
Additional cases Berlin	2022-05-29	2022-05-19	2022-05-19	skin lesion
Additional cases Berlin	2022-06-04	2022-05-25	2022-05-25	NA
Additional cases Berlin	2022-06-06	2022-05-27	2022-05-27	prodromal
Additional cases Berlin	2022-06-14	2022-06-04	2022-06-04	prodromal
Additional cases Berlin	2022-05-31	2022-05-20	2022-05-20	NA
Additional cases Berlin	2022-06-16	2022-06-05	2022-06-05	NA
Additional cases Berlin	2022-06-13	2022-06-02	2022-06-02	NA
Additional cases Berlin	2022-06-21	2022-06-10	2022-06-11	NA
Additional cases Berlin	2022-06-02	2022-05-21	2022-05-22	skin lesion
Additional cases Berlin	2022-06-18	2022-06-04	2022-06-04	prodromal
Additional cases Berlin	2022-06-02	2022-05-18	2022-05-21	skin lesion
Additional cases Berlin	2022-06-12	2022-05-28	2022-05-28	NA
Additional cases Berlin	2022-06-12	2022-05-26	2022-05-26	skin lesion
