# Supplementary material for: Estimated incubation period distributions of mpox using cases from two international European festivals and outbreaks in a club in Berlin, May to June 2022
Source: Euro Surveill. 2023 Jul 6;28(27):2200806. doi: 10.2807/1560-7917.ES.2023.28.27.2200806 (PMC10370040; doi:10.2807/1560-7917.ES.2023.28.27.2200806)
Supplement: Supplement Code [file Supplement_R_Code.zip]

Archive with 2 entries (2 files):
- Supplement_Data.csv
- Supplement_R_Code.Rmd
