# Supplementary material for: Estimated incubation period distributions of mpox using cases from two international European festivals and outbreaks in a club in Berlin, May to June 2022
Source: Euro Surveill. 2023 Jul 6;28(27):2200806. doi: 10.2807/1560-7917.ES.2023.28.27.2200806 (PMC10370040; doi:10.2807/1560-7917.ES.2023.28.27.2200806)
Supplement: Supplement Code [file Supplement_R_Code.zip › Supplement_R_Code.Rmd]

---
title: "Eurosurveillance: Estimated incubation period distributions of monkeypox using cases from two international European festivals and outbreaks in a club in Berlin, May – June 2022"
---

## Eurosurveillance

#### Supplement for "Estimated incubation period distributions of monkeypox using cases from two international European festivals and outbreaks in a club in Berlin, May -- June 2022"

"This supplementary material is hosted by Eurosurveillance as supporting information alongside the article"Estimated incubation period distributions of monkeypox using cases from two international European festivals and outbreaks in a club in Berlin, May -- June 2022", on behalf of the authors, who remain responsible for the accuracy and appropriateness of the content. The same standards for ethics, copyright, attributions and permissions as for the article apply. Supplements are not edited by Eurosurveillance and the journal is not responsible for the maintenance of any links or email addresses provided therein."

------------------------------------------------------------------------

```{r}
library(dplyr)
library(boot)
library(rstan)
library(brms)
library(tidybayes)
library(bayesplot)
library(tidyr)
```

```{r}
data_inc_final <- readr::read_csv("Supplement_Data.csv") %>%
  mutate(
    inc_ll = D_onset - Exp_ul - 0.5, 
    inc_ll = ifelse(inc_ll < 1, 1, inc_ll),
    inc_ul = D_onset - Exp_ll + 0.5,
    inc_ul = ifelse(inc_ul < 1, 1, inc_ul),
    censored = ifelse(inc_ll == inc_ul, "none", "interval")
  )
```

```{r,include=FALSE}
get_scale_weibull <- function(mu, shape) {
  lambda = exp(mu) / gamma( 1 + 1/shape )
  lambda
}
```

### Empirical Incubation period distribution using Bootstrapping

```{r}
sample_inc_time <- function(ind, df) {
  inc_time_sample <- df %>%
    slice(ind) %>%
    rowwise() %>%
    # randomly sample a incubation time from the intervall of the case
    mutate(inc_time = runif(1, inc_ll, inc_ul)) %>%
    pull(inc_time)
  
  return(inc_time_sample)
}

boot_inc_time <- function(df, R = 2) {
  boot_index <- matrix(sample.int(nrow(df), nrow(df)*R, replace = TRUE), 
                       nrow = nrow(df), ncol = R)
  apply(boot_index, MARGIN = 2, sample_inc_time, df = df)
}

boot_sample <- boot_inc_time(data_inc_final, R = 10000)

tibble(inc_time = as.vector(boot_sample)) %>%
  arrange(inc_time) %>%
  mutate(p = row_number()/n()) -> df_boot_inct
    
quantile(df_boot_inct$inc_time, 
    probs = c(0.025,0.05,0.1,0.25,0.5,0.75,0.9,0.95,0.975,0.99)) %>%     
  round(1)

plot_hist_boot <- ggplot(df_boot_inct, aes(x = inc_time, y = ..density..)) +
  geom_histogram(binwidth = 1, color = "black") +
  geom_density(bw = 2) +
  scale_y_continuous(labels = scales::label_percent()) +
  ggtitle(" ") +
  ylab("Density") +
  xlab("Incubation period in days") +
  theme_minimal() 
plot_hist_boot
```

### Empirical 50% HDI Interval

```{r}
dens <- density(df_boot_inct$inc_time, bw = 2)
HDInterval::hdi(dens, credMass = 0.5, allowSplit = FALSE)
```

## Weibull-Model

```{r echo=FALSE, message=FALSE, warning=FALSE}
inc_form <- bf(inc_ll | cens(censored, inc_ul) ~ 1)
inc_model_weibull <- brm(formula = inc_form, 
                 data = data_inc_final, 
                 # weak prior for shape with a lower bound of 1.
                 # For shape < 1 the median of the distribution is 0, 
                 # this is biologicaly unreasonable for incubation periods.
                 prior = c(prior(normal(0, 100), lb = 1, class = "shape")),
                 family = brmsfamily("weibull", "log"),
                 control = list(adapt_delta = 0.99, max_treedepth = 15),
                 warmup = 2000, iter = 10000)

summary(inc_model_weibull)
```

```{r echo=FALSE, message=FALSE, warning=FALSE}
model_draws <- tidybayes::spread_draws(inc_model_weibull, b_Intercept, shape)

model_draws %>%
  mutate(scale = get_scale_weibull(mu = b_Intercept, shape = shape)) %>%
  mutate(`Q0.025` = qweibull(0.025, shape = shape, scale = scale),
         `Q0.05`  = qweibull(0.05,  shape = shape, scale = scale),
         `Q0.10`  = qweibull(0.1,   shape = shape, scale = scale),
         `Q0.25`  = qweibull(0.25,  shape = shape, scale = scale),
         `Q0.50`  = qweibull(0.5,   shape = shape, scale = scale),
         `Q0.75`  = qweibull(0.75,  shape = shape, scale = scale),
         `Q0.90`  = qweibull(0.9,   shape = shape, scale = scale),
         `Q0.95`  = qweibull(0.95,  shape = shape, scale = scale),
         `Q0.975` = qweibull(0.975, shape = shape, scale = scale),
         `Q0.99`  = qweibull(0.99,  shape = shape, scale = scale)) %>%
  median_hdci(.width = c(.95)) -> weilbull_draws

weilbull_draws %>% select(-starts_with("Q"))

weilbull_draws %>%
  select(starts_with("Q")) %>%
  pivot_longer(cols = starts_with("Q")) %>%
  tidyr::separate(col = name, into = c(NA, "b", "c")) %>%
  pivot_wider(names_from = "c", values_from = "value") %>%
  mutate(
    text = paste0(round(`NA`,1), " (", round(lower,1), " - ", round(upper,1), ")")
    ) %>%
  select(text)
```

### PDF

```{r echo=FALSE, message=FALSE, warning=FALSE}
model_draws <- tidybayes::spread_draws(
  inc_model_weibull, b_Intercept, shape, ndraws = 500)

weibull_dens <- model_draws %>%
  mutate(scale = get_scale_weibull(mu = b_Intercept, shape = shape)) %>%
  full_join(tibble(x = (1:108)/3), by = character()) %>%
  mutate(y = dweibull(x = x,shape =  shape,scale = scale)) %>%
  ggplot(aes(x = x, y = y, group = .draw)) +
  geom_line(alpha = 0.03, color = ggsci::pal_lancet()(1)) +
  geom_density(data = df_boot_inct, aes(x = inc_time, y = ..density..), 
               inherit.aes = F, bw = 2) +
  ylab("Density") +
  xlab("Incubation period in days") +
  theme_bw()
weibull_dens
```

### CDF

```{r}
weibull_kum_dens <- model_draws %>%
  mutate(scale = get_scale_weibull(mu = b_Intercept, shape = shape)) %>%
  full_join(tibble(x = (1:108)/3), by = character()) %>%
  mutate(y = pweibull(q = x,shape =  shape,scale = scale)) %>%
  ggplot(aes(x = x, y = y, group = .draw)) +
  geom_line(alpha = 0.03, color = ggsci::pal_lancet()(1)) +
  geom_line(data = df_boot_inct %>% filter(!duplicated(round(inc_time,1))), 
            aes(x = inc_time, y = p), inherit.aes = F) +
  ylab("Proportion") +
  xlab("Days") +
  theme_bw()
weibull_kum_dens
```

## LogNormal-Model

```{r echo=FALSE, message=FALSE, warning=FALSE}
inc_form <- bf(inc_ll | cens(censored, inc_ul) ~ 1)
inc_model_ln <- brm(formula = inc_form, data = data_inc_final, 
                 family = lognormal(),
                 control = list(adapt_delta = 0.99, max_treedepth = 15),
                 warmup = 2000, iter = 10000)

summary(inc_model_ln)
```

```{r echo=FALSE, message=FALSE, warning=FALSE}
model_draws <- tidybayes::spread_draws(inc_model_ln, b_Intercept, sigma)

model_draws %>%
  mutate(
    `Q0.025` = qlnorm(0.025, meanlog = b_Intercept, sdlog = sigma),
    `Q0.05`  = qlnorm(0.05,  meanlog = b_Intercept, sdlog = sigma),
    `Q0.1`   = qlnorm(0.1,   meanlog = b_Intercept, sdlog = sigma),
    `Q0.25`  = qlnorm(0.25,  meanlog = b_Intercept, sdlog = sigma),
    `Q0.5`   = qlnorm(0.5,   meanlog = b_Intercept, sdlog = sigma),
    `Q0.75`  = qlnorm(0.75,  meanlog = b_Intercept, sdlog = sigma),
    `Q0.9`   = qlnorm(0.9,   meanlog = b_Intercept, sdlog = sigma),
    `Q0.95`  = qlnorm(0.95,  meanlog = b_Intercept, sdlog = sigma),
    `Q0.975` = qlnorm(0.975, meanlog = b_Intercept, sdlog = sigma),
    `Q0.99`  = qlnorm(0.99,  meanlog = b_Intercept, sdlog = sigma)) %>%
  median_hdci(.width = c(.95)) -> lognormal_draws

lognormal_draws %>% select(-starts_with("Q"))

lognormal_draws %>%
  select(starts_with("Q")) %>%
  pivot_longer(cols = starts_with("Q")) %>%
  tidyr::separate(col = name, into = c(NA, "b", "c")) %>%
  pivot_wider(names_from = "c", values_from = "value") %>%
  mutate(
    text = paste0(round(`NA`,1), " (", round(lower,1), " - ", round(upper,1), ")")
    ) %>%
  select(text)
```

### PDF

```{r echo=FALSE, message=FALSE, warning=FALSE}
model_draws <- tidybayes::spread_draws(
  inc_model_ln, b_Intercept, sigma, ndraws = 500)

lognormal_dens <- model_draws %>%
  full_join(tibble(x = (1:108)/3), by = character()) %>%
  mutate(y = dlnorm(x = x,meanlog = b_Intercept, sdlog = sigma)) %>%
  ggplot(aes(x = x, y = y, group = .draw)) +
  geom_line(alpha = 0.03, color = ggsci::pal_lancet()(1)) +
  geom_density(data = df_boot_inct, aes(x = inc_time, y = ..density..), 
               inherit.aes = F, bw = 2) +
  ylab("Density") +
  xlab("Incubation period in days") +
  theme_bw()
lognormal_dens
```

### CDF

```{r echo=FALSE, message=FALSE, warning=FALSE}

lognormal_kum_dens <- model_draws %>%
  full_join(tibble(x = (1:108)/3), by = character()) %>%
  mutate(y = plnorm(q = x,meanlog = b_Intercept, sdlog = sigma)) %>%
  ggplot(aes(x = x, y = y, group = .draw)) +
  geom_line(alpha = 0.03, color = ggsci::pal_lancet()(1)) +
  geom_line(data = df_boot_inct %>% filter(!duplicated(round(inc_time,1))), 
            aes(x = inc_time, y = p), inherit.aes = F) +
  ylab("Proportion") +
  xlab("Days") +
  theme_bw()
lognormal_kum_dens
```

## Gamma-Model

```{r echo=FALSE, message=FALSE, warning=FALSE}
inc_form <- bf(inc_ll | cens(censored, inc_ul) ~ 1)
inc_model_gamma <- brm(formula = inc_form, data = data_inc_final, 
                 family = Gamma(),
                 control = list(adapt_delta = 0.99, max_treedepth = 15),
                 warmup = 2000, iter = 10000)

summary(inc_model_gamma)
```

```{r echo=FALSE, message=FALSE, warning=FALSE}
model_draws <- tidybayes::spread_draws(inc_model_gamma, b_Intercept, shape)

model_draws %>%
  mutate(rate = shape*b_Intercept, scale = 1/rate) %>%
  mutate(
    `Q0.025` = qgamma(0.025, shape = shape, scale = scale),
    `Q0.05`  = qgamma(0.05,  shape = shape, scale = scale),
    `Q0.1`   = qgamma(0.1,   shape = shape, scale = scale),
    `Q0.25`  = qgamma(0.25,  shape = shape, scale = scale),
    `Q0.5`   = qgamma(0.5,   shape = shape, scale = scale),
    `Q0.75`  = qgamma(0.75,  shape = shape, scale = scale),
    `Q0.9`   = qgamma(0.9,   shape = shape, scale = scale),
    `Q0.95`  = qgamma(0.95,  shape = shape, scale = scale),
    `Q0.975` = qgamma(0.975, shape = shape, scale = scale),
    `Q0.99`  = qgamma(0.99,  shape = shape, scale = scale)) %>%
  median_hdci(.width = c(.95)) -> gamma_draws

gamma_draws %>% select(-starts_with("Q"))

gamma_draws %>%
  select(starts_with("Q")) %>%
  pivot_longer(cols = starts_with("Q")) %>%
  tidyr::separate(col = name, into = c(NA, "b", "c")) %>%
  pivot_wider(names_from = "c", values_from = "value") %>%
  mutate(
    text = paste0(round(`NA`,1), " (", round(lower,1), " - ", round(upper,1), ")")
    ) %>% select(text)
```

### PDF

```{r echo=FALSE, message=FALSE, warning=FALSE}
model_draws <- tidybayes::spread_draws(
  inc_model_gamma, b_Intercept, shape, ndraws = 500)

gamma_dens <- model_draws %>%
  mutate(rate = shape*b_Intercept, scale = 1/rate) %>%
  full_join(tibble(x = (1:108)/3), by = character()) %>%
  mutate(y = dgamma(x = x, shape = shape, scale = scale)) %>% #
  ggplot(aes(x = x, y = y, group = .draw)) +
  geom_line(alpha = 0.03, color = ggsci::pal_lancet()(1)) +
  geom_density(data = df_boot_inct, aes(x = inc_time, y = ..density..), 
               inherit.aes = F, bw = 2) +
  ylab("Density") +
  xlab("Incubation period in days") +
  theme_bw()
gamma_dens
```

### CDF

```{r}
gamma_kum_dens <- model_draws %>%
  full_join(tibble(x = (1:108)/3), by = character()) %>%
  mutate(y = pgamma(q = x,shape =  shape, rate = shape*b_Intercept)) %>%
  ggplot(aes(x = x, y = y, group = .draw)) +
  geom_line(alpha = 0.03, color = ggsci::pal_lancet()(1)) +
  geom_line(data = df_boot_inct %>% filter(!duplicated(round(inc_time,1))), 
            aes(x = inc_time, y = p), inherit.aes = F) +
  ylab("Proportion") +
  xlab("Days") +
  theme_bw()
gamma_kum_dens
```

## Compare GOF

<https://mc-stan.org/loo/articles/online-only/faq.html#se_diff>

```{r echo=FALSE, message=FALSE, warning=FALSE}
inc_model_weibull <- add_criterion(inc_model_weibull, c("loo", "waic", "kfold"))
inc_model_ln <- add_criterion(inc_model_ln, c("loo", "waic", "kfold"))
inc_model_gamma <- add_criterion(inc_model_gamma, c("loo", "waic", "kfold"))

brms::loo_compare(inc_model_weibull, inc_model_ln, inc_model_gamma, 
                  criterion = "waic") %>% print(simplify = FALSE)
brms::loo_compare(inc_model_weibull, inc_model_ln, inc_model_gamma, 
                  criterion = "loo") %>% print(simplify = FALSE)
brms::loo_compare(inc_model_weibull, inc_model_ln, inc_model_gamma, 
                  criterion = "kfold") %>% print(simplify = FALSE)
```

# Figure 2

```{r}
pdf(file = paste0(Sys.Date(), "_figure2_Inc_Distributions.pdf"), 
    width = 6, height = 8)
cowplot::plot_grid(plot_hist_boot, NA, 
          lognormal_dens, lognormal_kum_dens,
          weibull_dens, weibull_kum_dens,
          gamma_dens, gamma_kum_dens,
          labels = c("Empirical", NA,
                     "Lognormal", NA,
                     "Weibull", NA,
                     "Gamma", NA),
          label_x = 0.01, hjust = 0, align = "v", vjust = c(1.5,rep(0, 7)),
          ncol = 2, rel_widths = c(7,3))
dev.off()
```

## Symptoms: prodromal vs skin lesion

```{r}
boot_sample_skin <- boot_inc_time(data_inc_final %>% 
                                    filter(First_Symptom == "skin lesion"), 
                                  R = 10000)

boot_sample_prod <- boot_inc_time(data_inc_final %>% 
                                    filter(First_Symptom == "prodromal"), 
                                  R = 10000)

median(as.vector(boot_sample_skin))
median(as.vector(boot_sample_prod))
```
